# Supplementary material for: Store-Operated Calcium Channels Control Proliferation and Self-Renewal of Cancer Stem Cells from Glioblastoma
Source: Cancers (Basel). 2021 Jul 8;13(14):3428. doi: 10.3390/cancers13143428 (PMC8307764; doi:10.3390/cancers13143428)
Supplement: Supplementary file 1 [file cancers-13-03428-s001.zip]

Archive with 1 entries (1 files):
- cancers-1264888-supplementary.pdf
